# Supplementary material for: cotH Genes Are Necessary for Normal Spore Formation and Virulence in Mucor lusitanicus
Source: mBio. 2023 Jan 10;14(1):e03386-22. doi: 10.1128/mbio.03386-22 (PMC9973265; doi:10.1128/mbio.03386-22)
Supplement: TABLE S1 [file mbio.03386-22-s0003.xlsx]

## Sheet: S1 Table
Table S1A
Target gene	Transformation frequency (per 105 protoplasts)	Targeting efficiency
cotH1	2	1
cotH2	1	1
cotH3	1	1
cotH4	4	1
cotH5	0	0
Table S1B
Primers	Sequence 5′-3′	Amplified DNA
Phusion PCR for cotH1 disruption
McCotH1/1	ACGACGATCCCATAAGAACTC	cotH1 promoter and coding sequence upstream from protospacer
McCotH1/2	CGACACCAGTAAAGAGATTGGA
McCotH1/3	CATGTACTCTACTGTTGGTGTAC	cotH1 coding sequence downstream from protospacer
McCotH1/4	ATGTCTTCTTGAGCCTACAG
McCotH1/5	CAGATGAGCTCCAATCTCTTTACTGGTGTCGTGCCTCAGCATTGGTACTTG	pyrG with own promoter and terminator sequences
McCotH1/6	GCTACCAACAGTAGAGTACATGGTACACTGGCCATGCTATCGTGATAACTG
McCotH1/7	CTGATCATGAGCCAGGTACAG	Final PCR product
McCotH1/8	GTTTAGATCTCCGTTGTGGCAG
Phusion PCR for cotH2 disruption
McCotH2/1	GAATCTTGGCGTCCATTTCATCC	cotH2 promoter and coding sequence upstream from protospacer
McCotH2/2	CTCTTCTTGAGTGCAACTGTCTG
McCotH2/3	TGGATGCCAATGGCAATGTC	cotH2 coding sequence downstream from protospacer
McCotH2/4	CAGAGGCAAGAAGGGATCTG
McCotH2/5	CTGTAGGCGGTCAGACAGTTGCACTCAAGAAGAGTGCCTCAGCATTGGTATTG	pyrG with own promoter and terminator sequences
McCotH2/6	CACCATTGACGACATTGCCATTGGCATCCAGTACACTGGCCATGCTATCG
McCotH2/7	CAAATCTACAGTTGTCTAGAAGCC	Final PCR product
McCotH2/8	ATGAGAGCCTTTAGATAATGTGCC
Phusion PCR for cotH3 disruption
McCotH3/1	TCCCTCAGAGCAATATAGCA	cotH3 promoter and coding sequence upstream from protospacer
McCotH3/2	GCCAACAATGACACCAACAG
McCotH3/3	ATTTCACACGACAAACATCTCC	cotH3 coding sequence downstream from protospacer
McCotH3/4	CTCTCATACATTCCAACAGCA
McCotH3/5	TCATTTCAGGACAGTCTGTTGGTGTCATTGTTGGCTGCCTCAGCATTGGTACTTG	pyrG with own promoter and terminator sequences
McCotH3/6	TTCAAACGATACGGGAGATGTTTGTCGTGTGAAATGTACACTGGCCATGCTATCG
McCotH3/7	AGTTACACTAACGCTGTGCT	Final PCR product
McCotH3/8	GATTTGAGGACGGGATAGGG
Phusion PCR for cotH4 disruption
McCotH4/1	AAGGCAATGTGTTGTGATGG	cotH4 promoter and coding sequence upstream from protospacer
McCotH4/2	AGAGCCAGTGTAGTAAGGGA
McCotH4/3	TCT GTC AAG GAA GCT GTT TCT G	cotH4 coding sequence downstream from protospacer
McCotH4/4	ACAAACAAC ACTACCATGTAAC
McCotH4/5	CTGCTGACGCTGACGTCCCTTACTACACTGGCTCTTGTTGCCTCAGCATTGGTATTG	pyrG with own promoter and terminator sequences
McCotH4/6	AGCTCTTCCTTGGCAGAAACAGCTTCCTTGACAGAGTACACTGGCCATGCTATCG
McCotH4/7	TGAAACATGCCAGCAATCAC	Final PCR product
McCotH4/8	CAAGAGCAAGGGATCATAGG
Phusion PCR for cotH5 disruption
McCotH5/1	CTTACTCATCCTTGGCGAAATCC	cotH5 promoter and coding sequence upstream from protospacer
McCotH5/2	GTACGAGTAGGTGGACGCAG
McCotH5/3	TGAAGGCTATATCCAAGATACCGT	cotH5 coding sequence downstream from protospacer
McCotH5/4	ACCAACCCTCTGTTCTATCGT
McCotH5/5	GTCGATGTTGGCTCTGCGTCCACCTACTCGTACTGCCTCAGCATTGGTACTTG	pyrG with own promoter and terminator sequences
McCotH5/6	GTTGCTTGACGGTATCTTGGATATAGCCTTCAGTACACTGGCCATGCTATCG
McCotH5/7	GCATCACATTCAAACAACGG	Final PCR product
McCotH5/8	CTCTGTAAACGAAATGCTGG
Primers used in the qPCR experiment
Primers	Sequence 5′-3′	Amplifed DNA
MccotH1qPCR/1	AAGTCTCCTTACTATGAACCC	part of the cotH1 gene
MccotH1qPCR/2	GTTCCTTCAACATTTCAGTCCA
MccotH2qPCR/1	GTCAAGCGTTTCTTCAAGCCT	part of the cotH2 gene
MccotH2qPCR/2	TACCGTTACCGAGCAAACCA
MccotH3qPCR/1	AATGTCTGTAGTAGAGCCTATTGA G	part of the cotH3 gene
MccotH3qPCR/2	GGATGTCTGTCTCGTAAAGTT GTC
MccotH4qPCR/1	TCAACTACGACACTCTCAAGG	part of the cotH4 gene
MccotH4qPCR/2	GTCCAGCCAAAGATGTACC
MccotH5qPCR/1	ATCCAAGATACCGTCAGGGA	part of the cotH5 gene
MccotH5qPCR/2	TTCCAGCCATAGTTGATACCA
McActin1fw	CACTCCTTCACTACCACCGCTGA	part of the actin
McActin1rev	GAGAGCAGAGGATTGAGCAGCAG
