# Supplementary material for: cotH Genes Are Necessary for Normal Spore Formation and Virulence in Mucor lusitanicus
Source: mBio. 2023 Jan 10;14(1):e03386-22. doi: 10.1128/mbio.03386-22 (PMC9973265; doi:10.1128/mbio.03386-22)
Supplement: DATA SET S1 [file mbio.03386-22-s0006.xlsx]

## Sheet: TEM
	MS12+pyrG								MS12-ΔcotH3+pyrG								MS12-ΔcotH4+pyrG
	circular				ellipsoid				circular				ellipsoid				circular				ellipsoid
	outer	middle	inner	total	outer	middle	inner	total	outer	middle	inner	total	outer	middle	inner	total	outer	middle	inner	total	outer	middle	inner	total
spore_1	35.23	144.67	126.76	306.66	33.89	188.66	87.53	310.08	47.44	116.87	58.08	222.39	47.41	111.18	20.49	179.08	125.86	1010	0	1135.86	68.54	187.05	54.57	310.16
	37.04	156.09	87.02	280.15	35.2	172.43	71.17	278.8	43.92	123.91	35.43	203.26	47.4	73.8	16.14	137.34	141.13	1020	0	1161.13	102.54	173.93	56.78	333.25
	42.2	150.37	77.78	270.35	36.06	194.16	95.98	326.2	45.51	127.24	55.84	228.59	62.78	96.12	26.83	185.73	159.72	1016	0	1175.72	78.13	148.12	96.89	323.14
	37.58	157.36	96.55	291.49	44.31	189.02	55.5	288.83	58.93	132.03	52.34	243.3	89.02	100.56	16.16	205.74	102.15	880.36	0	982.51	34.49	153.05	42.82	230.36
	35.34	151.72	72.68	259.74	43.71	174.73	76.46	294.9	44.53	116.92	50.07	211.52	62.92	110.18	23.99	197.09	61.31	869.63	0	930.94	34.13	167.04	49.82	250.99
	38.73	165.17	106.79	310.69	28.66	210.64	108.17	347.47	57.42	129.06	43.82	230.3	58.6	100.67	23.17	182.44	158.9	810.66	0	969.56	66.38	179.92	48.19	294.49
	39.62	152.66	84.02	276.3	28.52	172.53	99.83	300.88	47.89	142.35	58.23	248.47	71.95	103.66	25.4	201.01	66.46	864.53	0	930.99	45.29	154.71	38.83	238.83
	46.79	170.98	95.44	313.21	25.94	191.37	66.3	283.61	39.9	111.9	43.84	195.64	48.23	106.41	20.94	175.58	72.47	796.43	0	868.9	46.77	134.78	40.38	221.93
	45.56	192.94	84.83	323.33	22.2	128.7	89.01	239.91	38.27	128.62	59.37	226.26	62.7	100.39	26.84	189.93	112.81	843.46	0	956.27	60.12	177.59	46.46	284.17
	37.56	169.3	100.57	307.43	22.09	193.77	114.44	330.3	47.6	130.75	62.67	241.02	86.05	112.14	19.61	217.8	80.07	877.69	0	957.76	52.11	167.37	50.82	270.3
spore_2	41.1	130.55	9.74	181.39	134.19	319.79	82.46	536.44	116.55	120.51	101.02	338.08	55.1	86.96	16.22	158.28	55.78	235.54	0	291.32	39.88	153.52	52.72	246.12
	41.66	139.42	20.08	201.16	215.19	296.43	77.49	589.11	108.96	122.13	70.9	301.99	92.57	108.9	17.95	219.42	66.87	251.52	0	318.39	83.99	121.15	110.49	315.63
	46.17	144.35	9.71	200.23	236.26	244.55	96.12	576.93	138.94	172.42	111.61	422.97	107.8	104.48	21.21	233.49	62.19	243.13	0	305.32	36.29	158.57	57.14	252
	46.66	130.05	21.73	198.44	100.82	196.12	113.97	410.91	98.96	135.66	70.68	305.3	40.42	86.07	17.09	143.58	61.65	264.39	0	326.04	41.74	159.04	80	280.78
	43.63	138.48	19.66	201.77	95.77	155.31	84.45	335.53	99.42	128.16	70.7	298.28	40.26	90.35	14.21	144.82	66.61	264.39	0	331	52.16	170.22	64.64	287.02
	58.28	142.99	47.49	248.76	86.41	223	64.71	374.12	93.23	130.01	105.48	328.72	101.88	86.51	27.62	216.01	52.93	246.91	0	299.84	62.49	150.48	66.66	279.63
	50.91	125.19	16.71	192.81	128.26	279.12	76.64	484.02	92.6	148.3	98.09	338.99	45.21	96.52	28.11	169.84	45.91	200.77	0	246.68	42.19	133.61	98.73	274.53
	47.52	131.28	18.62	197.42	67.69	303.91	77.74	449.34	95.77	152.45	103.16	351.38	96.87	94.32	29.46	220.65	121.17	235.58	0	356.75	61.52	148.85	80.27	290.64
	71.53	128.43	13.33	213.29	46.64	303.13	104.75	454.52	110.51	131.69	86.61	328.81	68.72	89.52	15.26	173.5	104.26	266.13	0	370.39	53.29	146.37	78.43	278.09
	44.54	134.26	13.33	192.13	106.7	271.37	96.38	474.45	118.47	121.68	100.6	340.75	58.57	111.32	14.45	184.34	98.57	266.13	0	364.7	38.95	149.25	68.68	256.88
spore_3	41.94	177.8	82.19	301.93	49.94	133.14	26.94	210.02	83.09	122.58	104.72	310.39	64.45	125.82	88.72	278.99	87.9	608.88	0	696.78	180.79	106.99	542.74	830.52
	145.37	153.73	78.28	377.38	94.71	139.83	37.39	271.93	65.4	116.66	76.48	258.54	57.57	165.42	56.19	279.18	77.03	351.11	0	428.14	124.06	100.03	620.61	844.7
	56.45	160.13	63.23	279.81	48.53	147.8	15.74	212.07	82.66	81.25	97.42	261.33	80.82	123.11	85.43	289.36	69.66	441.41	0	511.07	107.19	153.58	700.02	960.79
	59.13	174.85	71.36	305.34	54.34	127.99	21.46	203.79	109.31	88.41	97.51	295.23	70.3	132.76	86.3	289.36	75.1	518.28	0	593.38	96.31	133.78	695.12	925.21
	44.97	189.87	93.71	328.55	49.05	132.39	32.25	213.69	127.65	106.87	98.78	333.3	69.62	154.29	101.8	325.71	131.54	691.88	0	823.42	152.18	298.59	858.22	1308.99
	42.81	193.26	92.48	328.55	55.89	114.17	30.17	200.23	112.43	93.5	74.04	279.97	62.05	123.317	90.78	276.147	162.26	315.03	0	477.29	115.72	150.54	592.16	858.42
	51.37	172.29	55.98	279.64	74.83	122.73	35.89	233.45	88.84	105.23	91.87	285.94	72.18	137.15	101.04	310.37	175.91	258.61	0	434.52	120.45	120.46	399.94	640.85
	135.52	178.14	113.65	427.31	49.24	137.48	22.41	209.13	84.09	130.59	103.82	318.5	78.55	152.27	89.76	320.58	110.22	677.47	0	787.69	119.73	152.63	488.88	761.24
	52.43	175.95	83.03	311.41	57.85	119.08	35.1	212.03	73.12	110.76	98.85	282.73	72.39	150.26	92.41	315.06	109.42	430.87	0	540.29	137.23	124.46	502.36	764.05
	65.48	190.09	41.9	297.47	59.42	135.07	23.52	218.01	93.53	127.38	88.39	309.3	76.43	123.71	87.86	288	115.88	623.78	0	739.66	132.5	163.34	488.43	784.27
spore_4	49.98	156.32	48.41	254.71	83.74	97.49	29.9	211.13	116.43	122.47	110.62	349.52	78.52	102.42	62.19	243.13	203.95	901.69	0	1105.64	105.2	110.24	537.22	752.66
	49.05	212.34	43.76	305.15	48.64	107.84	29.08	185.56	109.23	98.34	74.43	282	84.88	110	66.7	261.58	138.01	1060	0	1198.01	93.65	98.31	1000.03	1191.99
	49.64	239.9	56.54	346.08	54.99	102.17	23.14	180.3	82.35	110.09	62.72	255.16	66.3	101.87	89.35	257.52	75.68	548.35	0	624.03	62	102.36	430.68	595.04
	57.21	170.53	48.06	275.8	54.98	148.57	33.82	237.37	103.39	143.15	53.61	300.15	76.57	92.35	66.25	235.17	113.52	267.99	0	381.51	83.92	100.68	438.16	622.76
	83.07	221.25	62.59	366.91	65.03	105.05	32.94	203.02	99.89	130.58	62.24	292.71	107.81	72.08	112.43	292.32	109.25	653.91	0	763.16	104.87	116.92	438.11	659.9
	73.87	187.65	95.56	357.08	83.97	104.05	25.67	213.69	99.31	100.24	67.3	266.85	72.07	79.37	65.07	216.51	128.14	928.89	0	1057.03	73.52	108.11	500.36	681.99
	84.37	212.82	70.01	367.2	67.21	110.1	32.25	209.56	83.72	130.16	100.81	314.69	76.07	73.33	77.63	227.03	153.76	582	0	735.76	83.46	105	487.59	676.05
	46.86	185.98	54.55	287.39	89.22	68.77	16.16	174.15	88.32	133.92	53.15	275.39	81.37	86.17	84.83	252.37	114.82	632.7	0	747.52	94.63	99.48	473.73	667.84
	64.46	186.25	66.04	316.75	90.38	63.66	42.41	196.45	110.21	125.77	82.1	318.08	77.84	73.66	77.06	228.56	135.89	619.68	0	755.57	88.92	88.88	660.37	838.17
	40.52	218.27	56.2	314.99	83.23	70.53	31.82	185.58	87.03	127.34	63.44	277.81	78.05	74.22	88.24	240.51	124.04	483.44	0	607.48	66.66	110.57	549.12	726.35
spore_5	46.66	164.87	106.67	318.2	132.56	135.57	45.57	313.7	90.18	44.56	24.13	158.87	99.65	127.77	75.94	303.36	113.3	363.61	0	476.91	75.83	150.96	78.67	305.46
	45.72	173.26	89.85	308.83	96.88	86.44	44.34	227.66	50.78	61.57	12.75	125.1	50.32	143.4	42.61	236.33	136.81	364.97	0	501.78	139.67	152.19	168.1	459.96
	69.81	141.19	123.72	334.72	56.76	163.4	33.77	253.93	100.74	65.28	22.76	188.78	93.44	190.69	87.22	371.35	122.92	366.98	0	489.9	56.58	148.29	38.54	243.41
	39.93	150.54	75.92	266.39	86.81	129.14	30.77	246.72	111.54	62.62	21.21	195.37	99.25	179.45	63.07	341.77	100.19	241.99	0	342.18	103.44	185.91	36.34	325.69
	47.89	146.4	41.77	236.06	120.46	189.43	44.33	354.22	104.01	69.73	18.97	122.98	69.05	152.98	92.86	314.89	168.47	217.04	0	385.51	64.49	152.82	39.67	256.98
	44.61	144.95	77.11	266.67	95.31	171.09	47.94	314.34	72.37	61.07	23.39	156.83	75.75	173.86	58.03	307.64	117.51	321.48	0	438.99	85.27	158.51	96.23	340.01
	43.75	127.96	87.98	259.69	73.09	175.71	41.65	290.45	61.67	43.93	32.83	138.43	100	181.01	63.92	344.93	121.43	299.56	0	420.99	79.37	149.92	108.62	337.91
	39.11	154.47	82.34	275.92	83.42	121.35	46.42	251.19	59.56	58.92	22.77	141.25	59.08	188.3	49.42	296.8	110	239.11	0	349.11	74.27	160.82	46.81	281.9
	43.18	148.93	76.13	268.24	70.96	145.7	40.07	256.73	68.41	69.73	20.61	158.75	77.73	178.13	44.05	299.91	115.98	236.15	0	352.13	55.11	155.49	99	309.6
	53.24	133.71	51.33	238.28	72.68	134.63	48.58	255.89	100.8	81.02	12.01	193.83	80.96	186.05	93.22	360.23	134.62	202.88	0	337.5	68.36	163.72	128.4	360.48
mean	53.121	163.999	66.2638	283.384	74.8526	162.982	54.812	292.647	85.2976	111.768	66.2454	261.076	73.0706	118.506	55.2306	246.807	109.401	518.26	0	627.66	80.9276	145.164	270.551	496.643
sem	3.02602	3.85058	4.41251	7.71134	5.98103	8.97208	4.14735	14.9232	3.65841	4.18499	4.25376	9.66209	2.45859	4.91697	4.4522	8.65162	5.06438	39.2605	0	40.7839	4.76245	4.81414	37.5644	39.7143
Total spore wall thickness
	mean	sem	p value
MS12+pyrG circular	283.384	7.71134	-
MS12+pyrG ellipsoid	292.647	14.9232	-
MS12-ΔcotH3+pyrG circular	261.076	9.66209	1.0
MS12-ΔcotH3+pyrG llipsoid	246.807	8.65162	1.0
MS12-ΔcotH4+pyrG circular	627.66	40.7839	2x10^-16
MS12-ΔcotH4+pyrG llipsoid	496.643	39.7143	8x10^-9
Statistics: One-way ANOVA Bonferroni post-hoc
outer spore wall layer
	mean	sem
MS12+pyrG circular	53.121	3.02602
MS12+pyrG ellipsoid	74.8526	5.98103
MS12-ΔcotH3+pyrG circular	85.2976	3.65841
MS12-ΔcotH3+pyrG ellipsoid	73.0706	2.45859
MS12-ΔcotH4+pyrG circular	109.401	5.06438
MS12-ΔcotH4+pyrG ellipsoid	80.9276	4.76245
middle spore wall layer
	mean	sem
MS12+pyrG circular	163.999	3.85058
MS12+pyrG ellipsoid	162.982	8.97208
MS12-ΔcotH3+pyrG circular	111.768	4.18499
MS12-ΔcotH3+pyrG ellipsoid	118.506	4.91697
MS12-ΔcotH4+pyrG circular	518.26	39.2605
MS12-ΔcotH4+pyrG ellipsoid	145.164	4.81414
Inner spore wall layer
	mean	sem
MS12+pyrG circular	66.2638	4.41251
MS12+pyrG ellipsoid	54.812	4.14735
MS12-ΔcotH3+pyrG circular	66.2454	4.25376
MS12-ΔcotH3+pyrG ellipsoid	55.2306	4.4522
MS12-ΔcotH4+pyrG circular	0	0
MS12-ΔcotH4+pyrG ellipsoid	270.551	37.5644
