# Supplementary material for: cotH Genes Are Necessary for Normal Spore Formation and Virulence in Mucor lusitanicus
Source: mBio. 2023 Jan 10;14(1):e03386-22. doi: 10.1128/mbio.03386-22 (PMC9973265; doi:10.1128/mbio.03386-22)
Supplement: TABLE S2 [file mbio.03386-22-s0010.xlsx]

## Sheet: S2 Table
Table S2A
Designation	Sequence (5′–3′)	Position in the cotH genes
McCotH1gRNS	5’TGCCATCAAGTTGCGTGCTG’3	706-7261
McCotH2gRNS	5’GCCTTGAGTCCTGAAGTCGA’3	1192-12122
McCotH3gRNS	5’TCCACTATGGAGAATACCAT’3	1399-14193
McCotH4gRNS	5’AAGGCCAAGATCACTTTCAT’3	517-5374
McCotH5gRNS	5’TAGCACGAAGACAGTCGGCA’3	670-6915
Table S2B
Strain	Genotype	Characteristics	Reference of source
CBS 277.49	wild type	M. lusitanicus wild type strain	[46]
MS12	pyrG-; leuA-	M. lusitanicus double auxotroph strain derived from CBS 277.49	[46]
MS12+pyrG	leuA-;	M. lusitanicus leucin auxotroph strain derived from MS12 via reintegration of pyrG	This study.
MS12-ΔcotH1+pyrG	cotH1-; leuA-	M. lusitanicus leucin auxotroph cotH1 knock-out strain created from MS12+pyrG via CRISPR/Cas9 gene-disruption and reintegration of pyrG	This study.
MS12-ΔcotH2+pyrG	cotH2-; leuA-	M. lusitanicus leucin auxotroph cotH2 knock-out strain derived from MS12+pyrG via CRISPR/Cas9 gene-disruption and reintegration of pyrG	This study.
MS12-ΔcotH3+pyrG	cotH3-; leuA-	M. lusitanicus leucin auxotroph cotH3 knock-out strain derived from MS12+pyrG via CRISPR/Cas9 gene-disruption and reintegration of pyrG	This study.
MS12-ΔcotH4+pyrG	cotH4-; leuA-	M. lusitanicus leucin auxotroph cotH4 knock-out strain derived from MS12+pyrG via CRISPR/Cas9 gene-disruption and reintegration of pyrG	This study.
MS12-ΔcotH4	wild type	M. lusitanicus prototroph cotH4 complemented strain derived from MS12-ΔcotH4+pyrG via plasmid-based complementation of cotH4 and leuA genes	This study.
+cotH4+leuA
